# Supplementary material for: Molecular and Enzymatic Characterization of Flavonoid 3′-Hydroxylase of Malus × domestica
Source: Plants (Basel). 2021 Sep 19;10(9):1956. doi: 10.3390/plants10091956 (PMC8469728; doi:10.3390/plants10091956)
Supplement: Supplementary file 1 [file plants-10-01956-s001.zip]

Archive with 1 entries (1 files):
- plants-1386852-supplementary.pdf
